# Supplementary material for: Hepatocyte Specific gp130 Signalling Underlies APAP Induced Liver Injury
Source: Int J Mol Sci. 2022 Jun 25;23(13):7089. doi: 10.3390/ijms23137089 (PMC9266364; doi:10.3390/ijms23137089)
Supplement: Supplementary file 1 [file ijms-23-07089-s001.zip]

Archive with 1 entries (1 files):
- ijms-1777362-supplementary.pdf
